# Supplementary material for: HPD degradation regulated by the TTC36-STK33-PELI1 signaling axis induces tyrosinemia and neurological damage
Source: Nat Commun. 2019 Sep 19;10:4266. doi: 10.1038/s41467-019-12011-0 (PMC6753076; doi:10.1038/s41467-019-12011-0)
Supplement: Supplementary file 3 — Source Data [file 41467_2019_12011_MOESM3_ESM.xlsx]

## Sheet: Fig1
												Figure 1 d
												Time(h)	Control			Flag-TTC36
												0	0.99	1.06	1	0.99	1.02	1.05
												6	0.79	0.73	0.74	0.95	0.99	0.97
												12	0.46	0.49	0.42	0.94	0.96	0.96
												18	0.21	0.18	0.16	0.91	0.95	0.92

## Sheet: Fig2
												Figure 2 a
												Time(h)	Control-shRNA			Peli1-shRNA
												0	0.99	1.06	1	0.99	1.02	1.05
												6	0.727	0.71	0.795	1.04	1.02	0.99
												12	0.385	0.336	0.318	0.96	0.98	0.94
												18	0.084	0.079	0.142	0.95	0.94	0.91

## Sheet: Fig5
													Figure 5 d		Tyrosine
														WT						Ttc36-/-
													Serum	5.4	6.3	4.7	5.98	6.31	4.79	38.1	31.2	45.4	33.15	40.2	39.88
													Urine	1.2	1.6	0.7948	1.3	1.54	0.9	6.94303	7.63291	9.6529	7.55	8.441	9.1118
													Figure 5 d		Succinylacetone
														WT						Ttc36-/-
													Serum	0.629	0.629	0.641	0.63	0.635	0.638	0.22	0.11	0.39	0.211	0.151	0.389
													Urine	0.64	0.65	0.59	0.63	0.621	0.591	0.39	0.41	0.36	0.377	0.387	0.391
													Figure 5 e		Tyrosine		Figure 5 f
													WT	BI-24h	AI-24h		WT	Ttc36-/-
													5.49702	42.9883	20.0233		1	4.5
													4.72987	45.814	14.0792		1	3.6
													7.18035	35.3057	21.8832		1	5.21
													6.2554	35.2216	15.3699		1	4
													5.963	38.1148	16.8775		1	2.69
													4.951	41.2596	19.6633		1	4.89
													Figure 5 e		Succinylacetone		Figure 5 g
													WT	BI-24h	AI-24h		WT	Ttc36-/-
													0.629	0.26	0.59		1	0.75
													0.55	0.18	0.36		1	0.91
													0.66	0.09	0.49		1	0.88
													0.61	0.11	0.366		1	0.71
													0.59	0.24	0.44		1	0.78
													0.625	0.198	0.569		1	0.59

## Sheet: Fig6
Figure 6 a
	WT-O-1	WT-O-2	WT-O-3	WT-O-4	WT-O-5	WT-O-6	WT-O-7	WT-O-8	WT-O-9	WT-O-10	WT-O-11	WT-O-12	WT-O-13
Day 1	180	180	116	180	156.28	119.2	180	63.16	113.12	169.04	180	175.68	180
Day 2	180	180	63.64	160.08	3.72	4.8	180	62.52	105.28	151.48	135.56	36.72	99
Day 3	106.08	68	3.68	143.88	41.64	13.36	134.88	28.72	87.44	26.52	69.84	46.4	73.92
Day 4	180	146.96	27.24	61.68	180	70.04	41.12	140.96	53.64	28.68	77.96	172.04	7.28
Day 5	80.24	21.96	36.32	73.2	118.56	33.08	30.56	62.6	23.76	31.56	29.84	58.76	155.44
Day 6	17.16	25.96	35.84	30.88	19.84	73.76	104.64	16.4	22.48	24.2	94.84	30.04	41.8
	TTC-O-1	TTC-O-2	TTC-O-3	TTC-O-4	TTC-O-5	TTC-O-6	TTC-O-7	TTC-O-8	TTC-O-9	TTC-O-10	TTC-O-11
Day 1	180	180	75.2	180	102.08	102.88	163.64	113.24	180	180	180
Day 2	180	180	122.48	96.64	16.08	113.2	45.44	160.48	180	118.8	180
Day 3	171.36	180	120	24.76	54.4	180	93.48	57.08	49.64	63.76	45.88
Day 4	180	180	180	70.12	22.76	29.88	64.92	180	180	180	180
Day 5	180	180	163.44	174.68	98.12	31.68	80.16	180	36.68	180	180
Day 6	86.56	180	88.84	50	42	180	7.36	88.12	180	180	43.64
Figure 6 b
WT Old						TTC36-/--Old
	Day 1	Day 2	Day 3	Day 4			Day 1	Day 2	Day 3	Day 4
WT Old-1	33.79	22.33	24.9	37.99		Ttc36-/-Old- 1	60	60	60	52.62
WT Old-2	39.96	32.38	28.67	22.65		Ttc36-/-Old- 2	60	43.47	42.12	47.72
WT Old-3	60	43.59	42.13	14.04		Ttc36-/-Old- 3	60	48.54	49.81	31.09
WT Old-4	60	39.64	33.24	25.04		Ttc36-/-Old- 4	54.12	60	43.19	25.75
WT Old-5	51.72	51.5	29.75	23.51		Ttc36-/-Old- 5	53.46	60	45.53	60
WT Old-6	60	49.66	50.49	29.56		Ttc36-/-Old- 6	60	48.63	36.97	26.91
WT Old-7	60	41.46	60	35.41		Ttc36-/-Old- 7	60	60	50.46	36.15
WT Old-8	39.74	37.91	17.25	45.78		Ttc36-/-Old- 8	60	49.54	38.95	39.23
WT Old-9	57.92	49.21	42.04	30.57		Ttc36-/-Old- 9	46.12	54.06	52.1	50.06
WT Old-10	60	47.78	49.71	26.03		Ttc36-/-Old- 10	60	60	38.13	32.32
WT Old-11	60	60	31.43	13.44
WT Old-12	60	60	60	16.07
WT Old-13	54.0869	60	51.03	29.58
Figure 6 c
	Points			Points
WT Old-1	1		Ttc36-/-Old- 1	1
WT Old-2	5		Ttc36-/-Old- 2	2
WT Old-3	4		Ttc36-/-Old- 3	1
WT Old-4	3		Ttc36-/-Old- 4	3
WT Old-5	5		Ttc36-/-Old- 5	3
WT Old-6	4		Ttc36-/-Old- 6	2
WT Old-7	5		Ttc36-/-Old- 7	2
WT Old-8	5
WT Old-9	4
WT Old-10	5
WT Old-11	5
WT Old-12	5
WT Old-13	5
WT Old-14	5

## Sheet: Supplementary Figure 1
Supplementary Figure 1

## Sheet: Supplementary Figure 2
WT	Ttc36-/-
1	0.93
1	0.95
1	0.94

## Sheet: Supplementary Figure 4
a			b			c			d			e			f			g
WT	Ttc36-/-		WT	Ttc36-/-		WT	Ttc36-/-		WT	Ttc36-/-		WT	Ttc36-/-		WT	Ttc36-/-		WT	Ttc36-/-
28.1	29.5		8.1	8.3		1.02	1.1		2.22	2.1		56	40		350	410		980	955
26.5	29.6		7.5	8.1		1.1	1.02		2.1	1.9		59	52		344	398		783	974
25.7	25.7		6.9	7.8		1.01	0.94		2.03	1.59		58	59		366	380		866	955
28	29.4		8	7.6		0.89	1.08		1.9	1.8		60	46		359	408		888	965
25.7	29		7.3	8		1.05	1.01		2.1	1.9		57	52		360	400		859	968
26.4	25.8		7.6	7.9		0.94	0.88		2	1.88		58	57		351	399		900	877
28	28.8		7.1	7.9		0.99	0.99		2.13	1.77		60	49		333	398		840	998
27.2	27.6		7.5	8.2		1.01	1.01		2.11	2.12		61	56		342	412		854	942
26.9	26.9		7.9	8		0.98	0.99		2.05	1.97		57	58		345	396		910	896
27.1	29.3		8.1	7.9		1.02	0.98		1.98	1.96		59	54		367	398		899	987
26.9	28.8		7.6	7.7		0.95	0.97		1.99	1.82		57	56		344	387		897	983
25.9	29.2		7.2	8		1	1.02		2.1	1.9		58	55		355	398		959	902
h
	WT												Ttc36-/-
Serum	1412	1400	1355	1411	1369	1388	1444	1365	1439	1377	1501	1348	1421	1493	1550	1498	1487	1552	1555	1534	1490	1489	1500	1488
Urine	221	190	214	222	201	189	250	134	199	214	205	198	365	299	411	288	402	332	399	421	287	360	385	351
i
	WT												Ttc36-/-
Serum	57	58	59	53	49	54	51	49	57	44	55	49	55	53	55	46	49	49	54	49	48	57	60	58
Urine	19	22	20	21	20	17	18	21	20	22	19	17	23	18	21	20	22	19	20	23	19	18	18	22

## Sheet: Supplementary Figure 5
				Supplementary Figure 5 c
					Ttc36-/- Injection
					0.4
					0.36
					0.7
					0.5
					0.8
					0.34

## Sheet: Supplementary Figure 6
Supplementary Figure 6 a
WT Young
	WT-Y-1	WT-Y-2	WT-Y-3	WT-Y-4	WT-Y-5	WT-Y-6	WT-Y-7	WT-Y-8	WT-Y-9	WT-Y-10	WT-Y-11	WT-Y-12
Day 1	180	180	180	52.24	83.48	180	136.8	108.8	180	103.6	58.16	108.24
Day 2	180	118.04	178.04	180	20.88	61.2	152.6	62.2	47.96	179.36	118.36	13.4
Day 3	180	156.56	94	88.64	180	149.04	71.76	66.76	135.24	71.4	88.6	98.72
Day 4	91.64	10.36	97.56	180	4.12	5.84	118.08	54.72	107.84	26.68	13.12	41.64
Day 5	76.6	13.76	59.68	57.96	53.4	21.16	180	26.12	180	20.44	38.88	23.04
Ttc36-/-Young
	TTC-Y-2	TTC-Y-3	TTC-Y-4	TTC-Y-5	TTC-Y-6	TTC-Y-7	TTC-Y-8
Day 1	26.76	19.04	55.36	39.08	180	51.6	180
Day 2	55.6	15.52	70.24	180	180	88.84	66.6
Day 3	28.48	126.64	180	180	75.72	63.48	180
Day 4	180	11.16	180	180	130.44	16.44
Day 5	180	96.76	46.2	180	34.32	46.44	121.04
Supplementary Figure 6b
	Day 1·	Day 2·	Day 3·	Day 4·			Day 1·	Day 2·	Day 3·	Day 4·
WT Young-1	60	60	60	45.63		Ttc36-/-Young- 1	60	60	57.37	60
WT Young-2	38.09	27.51	22.43	33.06		Ttc36-/-Young- 2	60	60	41.88	22.75
WT Young-3	60	50.05	52.09	53.17		Ttc36-/-Young- 3	56.97	60	27.2	37.1
WT Young-4	60	52.71	34.16	35.73		Ttc36-/-Young- 4	51.55	44.79	41.57	26.48
WT Young-5	60	60	60	60		Ttc36-/-Young- 5	50.88	43.02	43.78	32.24
WT Young-6	60	60	60	60		Ttc36-/-Young- 6	60	60	53.45	42.93
WT Young-7	60	50.16	59.04	15.49
WT Young-8	56.79	60	40.45	32.04
WT Young-9	60	60	60	51.73
WT Young-10	60	42.53	20.06	22.41
WT Young-11	42.02	27.37	40.18	30.39
WT Young-12	60	55.98	40.94	60
